# Supplementary material for: Quantitative proteomic analysis and functional characterization of Acanthamoeba castellanii exosome-like vesicles
Source: Parasit Vectors. 2019 Oct 9;12:467. doi: 10.1186/s13071-019-3725-z (PMC6784334; doi:10.1186/s13071-019-3725-z)
Supplement: Supplementary file 1 — Additional file 1: Table S1. Primers used in this study. [file 13071_2019_3725_MOESM1_ESM.xlsx]

## Sheet: Table S1
Additional file 1: Table S1. Primers used in this study
Gene	Primers
Human IL-6	F-5' CTTTTggAgTTTgAggTAgTATACCTA 3'
	R-5' gCTgCgCAgAATgAgATgAgTTgTC 3'
Human IL-12	F-5' gAgAAATggTggTCCTCACCTgTg 3'
	R-5' gAgTgTAgCAgCTCCgCACgTC 3'
CXCL10	F-5' ggCAATCAAggAgTACCTCTCT 3'
	R-5' gCAATgATCTCAACACgTggAC 3'
