# Supplementary material for: Quantitative proteomic analysis and functional characterization of Acanthamoeba castellanii exosome-like vesicles
Source: Parasit Vectors. 2019 Oct 9;12:467. doi: 10.1186/s13071-019-3725-z (PMC6784334; doi:10.1186/s13071-019-3725-z)
Supplement: Supplementary file 2 — Additional file 2: Table S2. Identification of proteins in EVs from A. castellanii by quantitative proteomic analysis. [file 13071_2019_3725_MOESM2_ESM.xlsx]

## Sheet: Table S2
Additional file 2: Table S2. Identification of proteins in Acanthamoeba EVs by quantitative proteomic analysis
Gene ID	Description	MW [kDa]	calc. pI	Score	Coverage	# Unique Peptides	Relative abundance (%)	KEGG annotations
L8GG65	Inosineuridine preferring nucleoside hydrolase family protein OS=Acanthamoeba castellanii str. Neff GN=ACA1_101060 PE=4 SV=1 - [L8GG65_ACACA]	37.6352	6.25244	7171.21	67.65	93	0.139236
L8H749	Uncharacterized protein OS=Acanthamoeba castellanii str. Neff GN=ACA1_279470 PE=4 SV=1 - [L8H749_ACACA]	62.9554	6.18896	6623.45	68.77	103	0.113105
L8H297	Uncharacterized protein OS=Acanthamoeba castellanii str. Neff GN=ACA1_045380 PE=4 SV=1 - [L8H297_ACACA]	55.7777	6.03662	3837.68	12.2	22	0.0479719
L8H9L6	Carboxylic ester hydrolase OS=Acanthamoeba castellanii str. Neff GN=ACA1_183640 PE=3 SV=1 - [L8H9L6_ACACA]	57.65	7.10791	2237.71	53.71	52	0.0475819	Hydrolases
L8GJT1	Peroxidase OS=Acanthamoeba castellanii str. Neff GN=ACA1_097600 PE=4 SV=1 - [L8GJT1_ACACA]	133.985	6.45557	1283.05	40.34	54	0.0425117	Oxidoreductases
L8GCL7	Uncharacterized protein OS=Acanthamoeba castellanii str. Neff GN=ACA1_109120 PE=4 SV=1 - [L8GCL7_ACACA]	64.2338	5.10986	2064.97	47.09	42	0.0354914
L8GQ41	Inosineuridine preferring nucleoside hydrolase family protein OS=Acanthamoeba castellanii str. Neff GN=ACA1_391430 PE=4 SV=1 - [L8GQ41_ACACA]	42.4587	6.04932	1623.79	32.99	9	0.024181
L8GTD0	Chorismate mutase subfamily protein OS=Acanthamoeba castellanii str. Neff GN=ACA1_187750 PE=4 SV=1 - [L8GTD0_ACACA]	20.7457	5.13525	1020.01	63.96	15	0.024181	Oxidoreductases
L8GUL7	PQQ enzyme repeat domain containing protein OS=Acanthamoeba castellanii str. Neff GN=ACA1_088220 PE=4 SV=1 - [L8GUL7_ACACA]	58.4745	6.04932	991.71	46.13	24	0.0210608	Oxidoreductases
L8HDT6	Chorismate mutase, putative OS=Acanthamoeba castellanii str. Neff GN=ACA1_069820 PE=4 SV=1 - [L8HDT6_ACACA]	20.8558	5.21143	725.774	55.38	16	0.0156006
L8H086	Uncharacterized protein OS=Acanthamoeba castellanii str. Neff GN=ACA1_233020 PE=4 SV=1 - [L8H086_ACACA]	43.9321	5.46533	1007.57	18.5	10	0.0136505
L8HK96	Uncharacterized protein OS=Acanthamoeba castellanii str. Neff GN=ACA1_074190 PE=4 SV=1 - [L8HK96_ACACA]	18.9392	4.80518	413.917	48.26	13	0.0136505
L8GXW3	Zinc finger protein OS=Acanthamoeba castellanii str. Neff GN=ACA1_066080 PE=4 SV=1 - [L8GXW3_ACACA]	52.2392	5.24951	436.635	27.22	13	0.0113105
L8H3E5	Uncharacterized protein (Fragment) OS=Acanthamoeba castellanii str. Neff GN=ACA1_233440 PE=4 SV=1 - [L8H3E5_ACACA]	70.6809	6.49365	637.945	27.69	15	0.0109204
L8H0Z3	Uncharacterized protein OS=Acanthamoeba castellanii str. Neff GN=ACA1_232820 PE=4 SV=1 - [L8H0Z3_ACACA]	190.713	6.01123	503.698	12.21	15	0.0109204
L8GV58	Acetylcholinesterase OS=Acanthamoeba castellanii str. Neff GN=ACA1_003110 PE=4 SV=1 - [L8GV58_ACACA]	27.8549	8.33838	478.901	41.83	12	0.0105304
L8GX50	Proteasome subunit beta type OS=Acanthamoeba castellanii str. Neff GN=ACA1_057790 PE=3 SV=1 - [L8GX50_ACACA]	26.4742	7.48877	560.397	39.83	8	0.0101404	Hydrolases/threonine peptidase
L8H9T1	Uncharacterized protein OS=Acanthamoeba castellanii str. Neff GN=ACA1_251620 PE=4 SV=1 - [L8H9T1_ACACA]	26.2554	8.85107	525.18	26.23	10	0.0101404
L8GQE7	Armadillo/betacatenin-like repeat domain containing protein OS=Acanthamoeba castellanii str. Neff GN=ACA1_275830 PE=4 SV=1 - [L8GQE7_ACACA]	54.1048	5.63037	592.217	31.21	13	0.00975039
L8HH61	Proteasome subunit alpha type OS=Acanthamoeba castellanii str. Neff GN=ACA1_170940 PE=3 SV=1 - [L8HH61_ACACA]	27.508	6.40479	437.483	59.36	11	0.00897036	Hydrolases/threonine peptidase
L8H0M4	Exported protein, putative OS=Acanthamoeba castellanii str. Neff GN=ACA1_207480 PE=4 SV=1 - [L8H0M4_ACACA]	21.8246	6.3667	314.05	36.32	11	0.00819033	Lyases
L8GQB4	Peptidase family m1 domain containing protein OS=Acanthamoeba castellanii str. Neff GN=ACA1_217330 PE=4 SV=1 - [L8GQB4_ACACA]	137.139	5.35107	339.135	11.99	13	0.00780031	DNA repair and recombination proteins
L8GSP2	Uncharacterized protein OS=Acanthamoeba castellanii str. Neff GN=ACA1_164740 PE=4 SV=1 - [L8GSP2_ACACA]	32.5968	4.58936	603.511	32.36	11	0.00780031
L8H629	Uncharacterized protein OS=Acanthamoeba castellanii str. Neff GN=ACA1_116700 PE=4 SV=1 - [L8H629_ACACA]	14.9711	5.88428	255.748	19.15	7	0.00780031
L8GMR7	Eukaryotic porin protein OS=Acanthamoeba castellanii str. Neff GN=ACA1_105930 PE=4 SV=1 - [L8GMR7_ACACA]	33.5654	9.1001	472.971	31.03	10	0.0074103	Other Transporters
L8GM39	Aspartyl aminopeptidase OS=Acanthamoeba castellanii str. Neff GN=ACA1_366690 PE=3 SV=1 - [L8GM39_ACACA]	40.7707	6.7124	440.997	26.61	7	0.00702028	Hydrolases/ Metallo Peptidases
L8H655	Phospholipase OS=Acanthamoeba castellanii str. Neff GN=ACA1_280270 PE=4 SV=1 - [L8H655_ACACA]	47.8733	6.46826	294.611	29.52	9	0.00702028	Hydrolases
L8GKR8	Uncharacterized protein OS=Acanthamoeba castellanii str. Neff GN=ACA1_244890 PE=4 SV=1 - [L8GKR8_ACACA]	95.2784	4.93213	558.875	11.77	8	0.00702028
L8GWC9	Uncharacterized protein OS=Acanthamoeba castellanii str. Neff GN=ACA1_062680 PE=4 SV=1 - [L8GWC9_ACACA]	41.2157	6.07471	262.665	29.18	9	0.00702028
L8GES1	Proteasome subunit alpha type OS=Acanthamoeba castellanii str. Neff GN=ACA1_389440 PE=3 SV=1 - [L8GES1_ACACA]	27.1817	4.83057	500.603	48.22	7	0.00663027	Hydrolases/threonine peptidase
L8HD62	Acyloxyacyl hydrolase OS=Acanthamoeba castellanii str. Neff GN=ACA1_253120 PE=4 SV=1 - [L8HD62_ACACA]	66.3156	6.34131	381.637	25.34	9	0.00663027	Hydrolases
L8GCZ8	Proteasome subunit beta type OS=Acanthamoeba castellanii str. Neff GN=ACA1_048200 PE=3 SV=1 - [L8GCZ8_ACACA]	30.6361	5.68115	378.805	25.45	8	0.00663027	Hydrolases/threonine peptidase
L8HGR3	Amidohydrolase domain containing protein OS=Acanthamoeba castellanii str. Neff GN=ACA1_165810 PE=4 SV=1 - [L8HGR3_ACACA]	92.0698	5.90967	402.643	9.06	8	0.00624025	Oxidoreductases
L8HBE9	GDSLlike lipase/acylhydrolase domain containing protein OS=Acanthamoeba castellanii str. Neff GN=ACA1_384400 PE=4 SV=1 - [L8HBE9_ACACA]	34.2635	5.16064	182.915	19.3	7	0.00624025	Hydrolases
L8GTU9	Uncharacterized protein OS=Acanthamoeba castellanii str. Neff GN=ACA1_020920 PE=4 SV=1 - [L8GTU9_ACACA]	32.0963	6.31592	412.251	21.5	7	0.00624025
L8H6C8	Uncharacterized protein OS=Acanthamoeba castellanii str. Neff GN=ACA1_027500 PE=4 SV=1 - [L8H6C8_ACACA]	54.7106	5.89697	348.049	17.16	7	0.00624025
L8HHM4	Uncharacterized protein OS=Acanthamoeba castellanii str. Neff GN=ACA1_376780 PE=4 SV=1 - [L8HHM4_ACACA]	10.3944	5.93506	290.856	21.98	6	0.00624025
L8H0Y2	Polyubiquitin, putative OS=Acanthamoeba castellanii str. Neff GN=ACA1_335920 PE=4 SV=1 - [L8H0Y2_ACACA]	25.8499	7.48877	388.979	44.54	4	0.00585023	Ubiquitins and Ubiquitin-like protein
L8GLP0	Peptidase, S8/S53 subfamily protein OS=Acanthamoeba castellanii str. Neff GN=ACA1_316750 PE=3 SV=1 - [L8GLP0_ACACA]	106.455	5.26221	352.106	11.42	7	0.00585023	Hydrolases
L8HLD9	Ureidopropionase, beta, putative OS=Acanthamoeba castellanii str. Neff GN=ACA1_295740 PE=4 SV=1 - [L8HLD9_ACACA]	41.3659	6.60986	331.572	29.22	8	0.00585023	Hydrolases
L8H455	Proteasome subunit beta type OS=Acanthamoeba castellanii str. Neff GN=ACA1_264010 PE=3 SV=1 - [L8H455_ACACA]	23.022	6.55127	266.906	14.98	5	0.00546022	Hydrolases/threonine peptidase
L8H8F6	Phosphoesterase family protein OS=Acanthamoeba castellanii str. Neff GN=ACA1_183960 PE=4 SV=1 - [L8H8F6_ACACA]	57.2102	6.29053	247.696	14.17	8	0.00546022	Hydrolases/phospholipase c
L8H5G5	Proteasome endopeptidase complex OS=Acanthamoeba castellanii str. Neff GN=ACA1_194920 PE=3 SV=1 - [L8H5G5_ACACA]	27.6409	6.40479	203.88	35.74	7	0.00546022	Hydrolases/threonine peptidase
L8GI20	Uncharacterized protein (Fragment) OS=Acanthamoeba castellanii str. Neff GN=ACA1_023990 PE=4 SV=1 - [L8GI20_ACACA]	18.5184	7.94287	429.283	31.9	3	0.00546022
L8H5V4	Uncharacterized protein OS=Acanthamoeba castellanii str. Neff GN=ACA1_114830 PE=4 SV=1 - [L8H5V4_ACACA]	15.1022	6.88818	303.34	36.88	7	0.00546022
L8GSY8	Uncharacterized protein OS=Acanthamoeba castellanii str. Neff GN=ACA1_203630 PE=4 SV=1 - [L8GSY8_ACACA]	131.884	8.1626	354.537	7.24	7	0.0050702
L8GUQ6	Uncharacterized protein OS=Acanthamoeba castellanii str. Neff GN=ACA1_090280 PE=4 SV=1 - [L8GUQ6_ACACA]	33.558	7.75244	334.522	35.12	8	0.0050702
L8H1F8	Inosine-uridine preferring nucleoside hydrolase OS=Acanthamoeba castellanii str. Neff GN=ACA1_265490 PE=4 SV=1 - [L8H1F8_ACACA]	33.9482	5.30029	352.863	12.42	5	0.00468019
L8GPZ0	Laminin egflike (Domains iii and v) domain containing protein (Fragment) OS=Acanthamoeba castellanii str. Neff GN=ACA1_390170 PE=4 SV=1 - [L8GPZ0_ACACA]	193.021	5.47803	290.073	5.64	7	0.00468019
L8HB09	Acetylcholinesterase OS=Acanthamoeba castellanii str. Neff GN=ACA1_081800 PE=4 SV=1 - [L8HB09_ACACA]	18.2963	7.82568	203.77	31.76	2	0.00468019
L8H3N1	Gelation factor, putative OS=Acanthamoeba castellanii str. Neff GN=ACA1_133600 PE=4 SV=1 - [L8H3N1_ACACA]	80.1073	4.81787	155.545	17.28	7	0.00468019	Exosomal proteins
L8H326	Uncharacterized protein OS=Acanthamoeba castellanii str. Neff GN=ACA1_323420 PE=4 SV=1 - [L8H326_ACACA]	22.1403	7.56201	196.691	28.8	7	0.00468019
L8GSQ9	Peptidase S8 and S53 subtilisin kexin sedolisin, putative OS=Acanthamoeba castellanii str. Neff GN=ACA1_223330 PE=3 SV=1 - [L8GSQ9_ACACA]	44.331	6.88818	402.6	19.39	5	0.00429017	Hydrolases/serine peptidase
L8HK81	Uncharacterized protein OS=Acanthamoeba castellanii str. Neff GN=ACA1_229580 PE=4 SV=1 - [L8HK81_ACACA]	8.17281	4.90674	377.15	51.9	4	0.00429017
L8GGX2	Uncharacterized protein OS=Acanthamoeba castellanii str. Neff GN=ACA1_033720 PE=4 SV=1 - [L8GGX2_ACACA]	24.2845	5.35107	145.312	26.27	8	0.00429017
L8HAD3	Proteasome subunit beta OS=Acanthamoeba castellanii str. Neff GN=ACA1_159830 PE=3 SV=1 - [L8HAD3_ACACA]	30	6.41748	248.096	22.18	4	0.00390016	Hydrolases/threonine peptidase
L8HF27	Regulator of chromosome condensation (RCC1) repeat domain containing protein OS=Acanthamoeba castellanii str. Neff GN=ACA1_069580 PE=4 SV=1 - [L8HF27_ACACA]	72.6494	5.74463	237.7	5.77	2	0.00390016
L8GZN3	Carboxylic ester hydrolase OS=Acanthamoeba castellanii str. Neff GN=ACA1_208840 PE=3 SV=1 - [L8GZN3_ACACA]	33.9841	6.90283	137.909	18.93	2	0.00390016	Hydrolases
L8H2Q6	Uncharacterized protein OS=Acanthamoeba castellanii str. Neff GN=ACA1_393020 PE=4 SV=1 - [L8H2Q6_ACACA]	10.3813	7.34229	159.142	15.22	4	0.00390016
L8GRM4	Uncharacterized protein OS=Acanthamoeba castellanii str. Neff GN=ACA1_164810 PE=4 SV=1 - [L8GRM4_ACACA]	57.8127	6.32861	126.537	15.79	6	0.00390016
L8GS49	Peptidase S8 and S53 subtilisin kexin sedolisin, putative OS=Acanthamoeba castellanii str. Neff GN=ACA1_222700 PE=3 SV=1 - [L8GS49_ACACA]	43.9394	6.63916	357.429	14.53	3	0.00351014	Hydrolases/serine peptidase
L8GG17	Proteasome subunit alpha type OS=Acanthamoeba castellanii str. Neff GN=ACA1_260270 PE=3 SV=1 - [L8GG17_ACACA]	27.0277	6.80029	308.658	24.38	3	0.00351014	Hydrolases/threonine peptidase
L8H129	Fascin subfamily protein OS=Acanthamoeba castellanii str. Neff GN=ACA1_234030 PE=4 SV=1 - [L8H129_ACACA]	14.4343	9.18799	211.55	21.26	3	0.00351014
L8GK33	Amine oxidase OS=Acanthamoeba castellanii str. Neff GN=ACA1_097590 PE=3 SV=1 - [L8GK33_ACACA]	76.046	6.0874	127.701	7.51	5	0.00351014	Oxidoreductases
L8GT08	1pyrroline-5-carboxylate dehydrogenase OS=Acanthamoeba castellanii str. Neff GN=ACA1_224360 PE=3 SV=1 - [L8GT08_ACACA]	62.872	8.22119	123.328	8.6	4	0.00351014	Oxidoreductases
L8H836	V-type proton ATPase proteolipid subunit OS=Acanthamoeba castellanii str. Neff GN=ACA1_053290 PE=3 SV=1 - [L8H836_ACACA]	16.5688	8.00146	89.4454	28.14	5	0.00351014	ATP synthesis
L8HGL2	Uncharacterized protein OS=Acanthamoeba castellanii str. Neff GN=ACA1_123770 PE=4 SV=1 - [L8HGL2_ACACA]	13.4905	6.80029	190.643	15.2	2	0.00351014
L8H9D0	2cys peroxiredoxin, putative OS=Acanthamoeba castellanii str. Neff GN=ACA1_158790 PE=4 SV=1 - [L8H9D0_ACACA]	23.9124	5.84619	216.32	23.04	3	0.00312012	Oxidoreductases
L8HG59	Thioredoxin reductase 1, cytoplasmic, putative OS=Acanthamoeba castellanii str. Neff GN=ACA1_153040 PE=3 SV=1 - [L8HG59_ACACA]	57.4611	5.75732	179.623	16.16	4	0.00312012	Oxidoreductases
L8GPK5	Aspartyl aminopeptidase OS=Acanthamoeba castellanii str. Neff GN=ACA1_366680 PE=4 SV=1 - [L8GPK5_ACACA]	15.1605	8.92432	175.123	41.61	5	0.00312012	Hydrolases/ Metallo Peptidases
L8H3W2	Lipid transport family protein OS=Acanthamoeba castellanii str. Neff GN=ACA1_111950 PE=4 SV=1 - [L8H3W2_ACACA]	89.6391	5.46533	167.329	1.96	3	0.00312012
L8GHL6	SCP family extracellular, putative OS=Acanthamoeba castellanii str. Neff GN=ACA1_027000 PE=4 SV=1 - [L8GHL6_ACACA]	77.874	5.93506	121.937	4.52	4	0.00312012	Transferases
L8HGV0	Proteasome subunit alpha type OS=Acanthamoeba castellanii str. Neff GN=ACA1_174500 PE=3 SV=1 - [L8HGV0_ACACA]	27.0993	7.41553	121.045	23.77	5	0.00312012	Hydrolases
L8H7I2	Uncharacterized protein OS=Acanthamoeba castellanii str. Neff GN=ACA1_282450 PE=4 SV=1 - [L8H7I2_ACACA]	20.6734	5.47803	171.622	14.89	5	0.00312012
L8GTS0	Uncharacterized protein OS=Acanthamoeba castellanii str. Neff GN=ACA1_203710 PE=4 SV=1 - [L8GTS0_ACACA]	21.993	7.84033	110.083	26.67	5	0.00312012
L8GHW5	C8 sterol isomerase OS=Acanthamoeba castellanii str. Neff GN=ACA1_374200 PE=4 SV=1 - [L8GHW5_ACACA]	21.5319	8.01611	195.317	17.74	4	0.00273011	Isomerases
L8HB23	Oxidoreductase, putative OS=Acanthamoeba castellanii str. Neff GN=ACA1_046530 PE=4 SV=1 - [L8HB23_ACACA]	41.3711	6.81494	147.84	15.55	3	0.00273011
L8HKL1	PH domain containing protein OS=Acanthamoeba castellanii str. Neff GN=ACA1_176140 PE=4 SV=1 - [L8HKL1_ACACA]	45.6131	5.41455	91.26	14.58	3	0.00273011
L8GRB9	MyosinI binding protein, putative OS=Acanthamoeba castellanii str. Neff GN=ACA1_218370 PE=4 SV=1 - [L8GRB9_ACACA]	117.864	7.13721	82.29	5.16	3	0.00273011	Actin-binding proteins
L8H3U6	Uncharacterized protein OS=Acanthamoeba castellanii str. Neff GN=ACA1_050380 PE=4 SV=1 - [L8H3U6_ACACA]	51.9816	5.85889	176.2	14.53	4	0.00273011
L8GZX0	Uncharacterized protein OS=Acanthamoeba castellanii str. Neff GN=ACA1_154230 PE=4 SV=1 - [L8GZX0_ACACA]	17.2123	6.94678	148.857	23.95	3	0.00273011
L8H3R9	Uncharacterized protein OS=Acanthamoeba castellanii str. Neff GN=ACA1_236340 PE=4 SV=1 - [L8H3R9_ACACA]	20.0252	8.38232	75.3869	12.37	3	0.00273011
L8H4P8	Guanine nucleotide-binding protein beta subunit, putative OS=Acanthamoeba castellanii str. Neff GN=ACA1_199990 PE=4 SV=1 - [L8H4P8_ACACA]	35.1935	6.78564	135.053	16.51	3	0.00234009	Exosomal proteins
L8H0Z5	Actin-1, putative OS=Acanthamoeba castellanii str. Neff GN=ACA1_328900 PE=3 SV=1 - [L8H0Z5_ACACA]	27.1077	5.47803	129.629	22.13	3	0.00234009	Exosomal protein/Eukaryotic cytoskeleton proteins
L8HG01	Proteasome subunit beta type OS=Acanthamoeba castellanii str. Neff GN=ACA1_069610 PE=3 SV=1 - [L8HG01_ACACA]	23.2824	5.59229	106.53	20.74	3	0.00234009	Hydrolases/threonine peptidase
PSA3	Proteasome subunit alpha type-3 (Fragment) OS=Acanthamoeba castellanii PE=2 SV=1 - [PSA3_ACACA]	27.7111	5.31299	102.754	13.89	3	0.00234009
L8H4D7	Acyloxyacyl hydrolase OS=Acanthamoeba castellanii str. Neff GN=ACA1_113860 PE=4 SV=1 - [L8H4D7_ACACA]	58.5121	5.70654	98.85	11.51	4	0.00234009
L8GVM5	Talin, putative (Fragment) OS=Acanthamoeba castellanii str. Neff GN=ACA1_025520 PE=4 SV=1 - [L8GVM5_ACACA]	120.188	6.91748	94.59	5.05	4	0.00234009	Exosomal proteins
L8GQU5	Major Vault Protein repeatcontaining protein OS=Acanthamoeba castellanii str. Neff GN=ACA1_275390 PE=4 SV=1 - [L8GQU5_ACACA]	86.168	9.24658	93.23	4.65	3	0.00234009	Exosomal proteins
L8GII7	GM2activator protein OS=Acanthamoeba castellanii str. Neff GN=ACA1_091540 PE=4 SV=1 - [L8GII7_ACACA]	23.1688	7.09326	86.2067	12.96	2	0.00234009	Exosomal proteins
L8HFR9	Purple acid phosphatase OS=Acanthamoeba castellanii str. Neff GN=ACA1_068700 PE=3 SV=1 - [L8HFR9_ACACA]	58.1014	6.32861	82.93	12.98	4	0.00234009
L8H7Y0	Uncharacterized protein OS=Acanthamoeba castellanii str. Neff GN=ACA1_052620 PE=4 SV=1 - [L8H7Y0_ACACA]	75.8213	4.93213	163.29	7.73	4	0.00234009
L8GLH9	Uncharacterized protein OS=Acanthamoeba castellanii str. Neff GN=ACA1_332470 PE=4 SV=1 - [L8GLH9_ACACA]	24.7151	6.50732	108.391	12.79	2	0.00234009
L8H907	Uncharacterized protein OS=Acanthamoeba castellanii str. Neff GN=ACA1_325760 PE=4 SV=1 - [L8H907_ACACA]	16.7378	5.10986	67.3567	27.71	3	0.00234009
L8GF83	Peroxiredoxin 2, putative OS=Acanthamoeba castellanii str. Neff GN=ACA1_259510 PE=4 SV=1 - [L8GF83_ACACA]	22.1053	5.88428	154.01	14.57	2	0.00195008	Oxidoreductases
L8GY35	Chondroitinase B OS=Acanthamoeba castellanii str. Neff GN=ACA1_062050 PE=4 SV=1 - [L8GY35_ACACA]	49.8974	5.13525	151.748	8.44	3	0.00195008
L8HEC6	Peptidase, S8/S53 subfamily protein OS=Acanthamoeba castellanii str. Neff GN=ACA1_149240 PE=4 SV=1 - [L8HEC6_ACACA]	137.555	7.41553	105.42	4.29	3	0.00195008	Hydrolases
L8GYR7	Proteasome subunit alpha type OS=Acanthamoeba castellanii str. Neff GN=ACA1_163140 PE=3 SV=1 - [L8GYR7_ACACA]	25.182	5.70654	76.79	16.16	2	0.00195008	Hydrolases
L8GTC2	Proteasome subunit beta type7, putative OS=Acanthamoeba castellanii str. Neff GN=ACA1_177560 PE=4 SV=1 - [L8GTC2_ACACA]	31.865	6.53662	71.1781	17.81	3	0.00195008	Hydrolases/threonine peptidase
L8GL46	Uncharacterized protein OS=Acanthamoeba castellanii str. Neff GN=ACA1_095710 PE=4 SV=1 - [L8GL46_ACACA]	78.2294	6.46826	206.96	7.19	3	0.00195008
L8GF26	Uncharacterized protein OS=Acanthamoeba castellanii str. Neff GN=ACA1_108230 PE=4 SV=1 - [L8GF26_ACACA]	45.9973	6.93213	171.95	11.29	3	0.00195008
L8HDN4	Uncharacterized protein OS=Acanthamoeba castellanii str. Neff GN=ACA1_068890 PE=4 SV=1 - [L8HDN4_ACACA]	17.2836	4.62744	83.66	9.94	3	0.00195008
L8H8L9	Uncharacterized protein OS=Acanthamoeba castellanii str. Neff GN=ACA1_343130 PE=4 SV=1 - [L8H8L9_ACACA]	16.6589	6.13818	75.6735	30.82	3	0.00195008
L8GY57	Leucine aminopeptidase 3, putative OS=Acanthamoeba castellanii str. Neff GN=ACA1_369160 PE=3 SV=1 - [L8GY57_ACACA]	53.6712	5.52881	173.56	6.81	2	0.00156006	Hydrolases/ Metallo Peptidases
ATP9	ATP synthase subunit 9, mitochondrial OS=Acanthamoeba castellanii GN=ATP9 PE=3 SV=1 - [ATP9_ACACA]	8.24057	8.19189	123.406	12.66	2	0.00156006
L8HGD4	Inosine5'-monophosphate dehydrogenase OS=Acanthamoeba castellanii str. Neff GN=ACA1_376800 PE=4 SV=1 - [L8HGD4_ACACA]	59.1253	8.36768	122.543	7	2	0.00156006	Oxidoreductases
L8H1H6	Serine proteinase OS=Acanthamoeba castellanii str. Neff GN=ACA1_155550 PE=3 SV=1 - [L8H1H6_ACACA]	37.9978	5.49072	112.739	11.17	2	0.00156006	Hydrolases/serine peptidase
L8GHW7	Glycoside hydrolase 15like protein OS=Acanthamoeba castellanii str. Neff GN=ACA1_329680 PE=4 SV=1 - [L8GHW7_ACACA]	71.0451	6.59521	106.75	4.76	2	0.00156006
L8GL67	Sel1like, putative OS=Acanthamoeba castellanii str. Neff GN=ACA1_358620 PE=4 SV=1 - [L8GL67_ACACA]	56.293	6.62451	105.8	6.17	2	0.00156006
L8HED5	C2 domain containing protein OS=Acanthamoeba castellanii str. Neff GN=ACA1_071990 PE=4 SV=1 - [L8HED5_ACACA]	14.1624	8.36768	95.2833	28.46	3	0.00156006	Hydrolases
L8GVY8	Secreted protein, putative OS=Acanthamoeba castellanii str. Neff GN=ACA1_061320 PE=4 SV=1 - [L8GVY8_ACACA]	77.6739	7.28369	87.57	4.28	2	0.00156006	Other classic cadherins
L8HEP3	Ankyrin repeatcontaining protein OS=Acanthamoeba castellanii str. Neff GN=ACA1_143740 PE=4 SV=1 - [L8HEP3_ACACA]	71.686	9.51025	63.63	2.04	2	0.00156006	Transferases
L8HDD6	Filamin repeat domain containing protein OS=Acanthamoeba castellanii str. Neff GN=ACA1_149410 PE=4 SV=1 - [L8HDD6_ACACA]	94.0066	5.12256	38.77	4.54	2	0.00156006	Exosomal proteins
L8H5R8	Uncharacterized protein OS=Acanthamoeba castellanii str. Neff GN=ACA1_052530 PE=4 SV=1 - [L8H5R8_ACACA]	78.7376	5.61768	203.36	2.16	2	0.00156006
L8H6D7	Uncharacterized protein OS=Acanthamoeba castellanii str. Neff GN=ACA1_184650 PE=4 SV=1 - [L8H6D7_ACACA]	430.484	5.33838	172.404	0.49	2	0.00156006
L8H373	Uncharacterized protein OS=Acanthamoeba castellanii str. Neff GN=ACA1_198710 PE=3 SV=1 - [L8H373_ACACA]	36.2678	4.84326	101.238	6.9	2	0.00156006
L8H8N2	Uncharacterized protein OS=Acanthamoeba castellanii str. Neff GN=ACA1_029530 PE=4 SV=1 - [L8H8N2_ACACA]	23.0987	5.35107	63.5167	21.7	2	0.00156006
L8GJS6	Inosineuridine preferring nucleoside hydrolase family protein OS=Acanthamoeba castellanii str. Neff GN=ACA1_097550 PE=4 SV=1 - [L8GJS6_ACACA]	40.8129	5.52881	110.75	7.89	2	0.00117005
L8HAW7	Autophagy-related protein 27 protein OS=Acanthamoeba castellanii str. Neff GN=ACA1_331710 PE=4 SV=1 - [L8HAW7_ACACA]	28.8252	6.53662	186.337	8.21	2	0.00117005	Exosomal proteins
L8GX61	Alpha-mannosidase OS=Acanthamoeba castellanii str. Neff GN=ACA1_057940 PE=3 SV=1 - [L8GX61_ACACA]	111.487	6.354	67.4758	2.31	2	0.00117005	Hydrolases
L8GFC5	Ceramidase OS=Acanthamoeba castellanii str. Neff GN=ACA1_362720 PE=4 SV=1 - [L8GFC5_ACACA]	52.0814	6.22705	55.66	6.11	2	0.00117005	Hydrolases
L8GPR8	Uncharacterized protein OS=Acanthamoeba castellanii str. Neff GN=ACA1_367290 PE=4 SV=1 - [L8GPR8_ACACA]	78.4285	5.03369	129.66	3.43	2	0.00117005
L8H3R2	Uncharacterized protein (Fragment) OS=Acanthamoeba castellanii str. Neff GN=ACA1_115240 PE=4 SV=1 - [L8H3R2_ACACA]	12.6736	7.91357	109.9	19.64	2	0.00117005
L8GJ95	Uncharacterized protein OS=Acanthamoeba castellanii str. Neff GN=ACA1_098020 PE=4 SV=1 - [L8GJ95_ACACA]	27.3225	6.91748	74.7849	15.61	2	0.00117005
L8H1A7	Uncharacterized protein OS=Acanthamoeba castellanii str. Neff GN=ACA1_264630 PE=4 SV=1 - [L8H1A7_ACACA]	20.1533	6.68311	62.4312	10.38	2	0.00117005
L8H9S3	Uncharacterized protein OS=Acanthamoeba castellanii str. Neff GN=ACA1_325740 PE=4 SV=1 - [L8H9S3_ACACA]	16.8098	5.35107	41.66	17.47	2	0.00117005
L8GJ92	Uncharacterized protein OS=Acanthamoeba castellanii str. Neff GN=ACA1_095690 PE=4 SV=1 - [L8GJ92_ACACA]	92.0779	6.82959	38.89	4.27	2	0.00117005
L8GZ68	Xylosidase OS=Acanthamoeba castellanii str. Neff GN=ACA1_248220 PE=4 SV=1 - [L8GZ68_ACACA]	90.3472	5.61768	52.61	5.89	2	0.000780031	Hydrolases
L8GSI3	FAD binding domain containing protein OS=Acanthamoeba castellanii str. Neff GN=ACA1_177420 PE=3 SV=1 - [L8GSI3_ACACA]	52.3095	7.79639	0	3.74	2	0.000780031	Oxidoreductases
L8GHU5	Uncharacterized protein OS=Acanthamoeba castellanii str. Neff GN=ACA1_329330 PE=4 SV=1 - [L8GHU5_ACACA]	21.3433	4.80518	37.74	14.22	2	0.000780031
